# Supplementary material for: Small Molecules Targeting 3C Protease Inhibit FMDV Replication and Exhibit Virucidal Effect in Cell-Based Assays
Source: Viruses. 2023 Sep 6;15(9):1887. doi: 10.3390/v15091887 (PMC10535379; doi:10.3390/v15091887)
Supplement: Supplementary file 1 [file viruses-15-01887-s001.zip]

Archive with 1 entries (1 files):
- viruses-2572061-supplementary.pdf
